# Supplementary material for: A Low-Dose CT-Based Radiomic Model to Improve Characterization and Screening Recall Intervals of Indeterminate Prevalent Pulmonary Nodules
Source: Diagnostics (Basel). 2021 Sep 3;11(9):1610. doi: 10.3390/diagnostics11091610 (PMC8471292; doi:10.3390/diagnostics11091610)
Supplement: Supplementary file 1 [file diagnostics-11-01610-s001.zip]

Archive with 1 entries (1 files):
- diagnostics-1343701-supplementary.pdf
